# Supplementary material for: Catalytic Hydrolysis of Paraoxon by Immobilized Copper(II) Complexes of 1,4,7-Triazacyclononane Derivatives
Source: Polymers (Basel). 2024 Oct 16;16(20):2911. doi: 10.3390/polym16202911 (PMC11510994; doi:10.3390/polym16202911)
Supplement: Supplementary file 1 [file polymers-16-02911-s001.zip]

Archive with 1 entries (1 files):
- polymers-3164931-supplementary.pdf
